# Supplementary material for: Nutrient-Driven Modulation of Microbial, Plant, and Rhizosphere Processes for Heavy Metal Remediation
Source: Plants (Basel). 2026 May 15;15(10):1517. doi: 10.3390/plants15101517 (PMC13210518; doi:10.3390/plants15101517)
Supplement: Supplementary file 1 [file plants-15-01517-s001.zip]

Archive with 1 entries (1 files):
- plants-4297408-supplementary.pdf
